# Supplementary material for: Transcriptional co-factor Transducin beta-like (TBL) 1 acts as a checkpoint in pancreatic cancer malignancy
Source: EMBO Mol Med. 2015 Jun 13;7(8):1048–62. doi: 10.15252/emmm.201404837 (PMC4551343; doi:10.15252/emmm.201404837)
Supplement: Supplementary file 2 [file emmm0007-1048-sd2.xlsx]

## Sheet: Data
Gene Symbol	Name	metabolic pathway	fold change (log2)	–log10(p)	Significant (–log10(p)>6.04)
ABAT	4-aminobutyrate aminotransferase	Ala-Asp-Glu_Metabolism	-0.0087	0.151886	no
ACAA1	acetyl-CoA acyltransferase 1	Fatty Acid Synthesis	0.102999	2.44816	no
ACAA2	acetyl-CoA acyltransferase 2	Fatty Acid Synthesis	0.015459	0.149014	no
ACADL	acyl-CoA dehydrogenase, long chain	Fatty Acid Synthesis	0.037158	0.638545	no
ACADM	acyl-CoA dehydrogenase, C-4 to C-12 straight chain	Fatty Acid Synthesis	0.162203	1.63743	no
ACADVL	acyl-CoA dehydrogenase, very long chain	Fatty Acid Synthesis	-0.13087	2.14169	no
ACAT1	acetyl-CoA acetyltransferase 1	Fatty Acid Synthesis	0.068393	1.36318	no
ACAT2	acetyl-CoA acetyltransferase 2	Fatty Acid Synthesis	0.141117	2.63454	no
ACLY	ATP citrate lyase	Citric Acid Cycle	0.103783	4.08981	no
ACO1	aconitase 1, soluble	Citric Acid Cycle	0.133522	3.22414	no
ACO2	aconitase 2, mitochondrial	Citric Acid Cycle	0.12764	3.99975	no
ACOX1	acyl-CoA oxidase 1, palmitoyl	Fatty Acid Synthesis	-0.06634	2.21584	no
ACOX3	acyl-CoA oxidase 3, pristanoyl	Fatty Acid Synthesis	0.025219	0.37478	no
ACSBG1	acyl-CoA synthetase bubblegum family member 1	Fatty Acid Synthesis	-0.02063	0.236515	no
ACSBG2	acyl-CoA synthetase bubblegum family member 2	Fatty Acid Synthesis	-0.01601	0.182426	no
ACSL1	acyl-CoA synthetase long-chain family member 1	Fatty Acid Synthesis	0.137271	2.43055	no
ACSL3	acyl-CoA synthetase long-chain family member 3	Fatty Acid Synthesis	0.003385	0.062536	no
ACSL4	acyl-CoA synthetase long-chain family member 4	Fatty Acid Synthesis	n.a.	n.a.	n.a.
ACSL5	acyl-CoA synthetase long-chain family member 5	Fatty Acid Synthesis	-0.22998	6.42155	yes
ACSL6	acyl-CoA synthetase long-chain family member 6	Fatty Acid Synthesis	-0.01132	0.107827	no
ACSS1	acyl-CoA synthetase short-chain family member 1	Glycolysis / Gluconeogenesis	-0.01833	0.250872	no
ADH1A	alcohol dehydrogenase 1A (class I), alpha polypeptide	Glycolysis / Gluconeogenesis	0.038553	0.566624	no
ADH1B	alcohol dehydrogenase 1B (class I), beta polypeptide	Glycolysis / Gluconeogenesis	-0.01282	0.18749	no
ADH1C	alcohol dehydrogenase 1C (class I), gamma polypeptide	Glycolysis / Gluconeogenesis	0.082661	2.189	no
ADH4	alcohol dehydrogenase 4 (class II), pi polypeptide	Glycolysis / Gluconeogenesis	-0.0325	0.605975	no
ADH5	alcohol dehydrogenase 5 (class III), chi polypeptide	Glycolysis / Gluconeogenesis	-0.01941	0.505183	no
ADH6	alcohol dehydrogenase 6 (class V)	Glycolysis / Gluconeogenesis	0.02058	0.381739	no
ADH7	alcohol dehydrogenase 7 (class IV), mu or sigma polypeptide	Glycolysis / Gluconeogenesis	-0.0123	0.184126	no
ADPGK	ADP-dependent glucokinase	Glycolysis / Gluconeogenesis	0.106127	2.9164	no
ADSL	adenylosuccinate lyase	Ala-Asp-Glu_Metabolism	0.105488	4.2518	no
ADSS	adenylosuccinate synthase	Ala-Asp-Glu_Metabolism	0.051636	0.816683	no
ADSSL1	adenylosuccinate synthase like 1	Ala-Asp-Glu_Metabolism	0.083579	1.97442	no
AGXT	alanine-glyoxylate aminotransferase	Ala-Asp-Glu_Metabolism	-0.07705	1.94532	no
AGXT2	alanine--glyoxylate aminotransferase 2	Ala-Asp-Glu_Metabolism	0.017465	0.359715	no
AKR1A1	aldo-keto reductase family 1, member A1 (aldehyde reductase)	Glycolysis / Gluconeogenesis	-0.06778	1.44595	no
ALDH1A3	aldehyde dehydrogenase 1 family, member A3	Glycolysis / Gluconeogenesis	-0.10485	2.95189	no
ALDH1B1	aldehyde dehydrogenase 1 family, member B1	Glycolysis / Gluconeogenesis	0.179089	3.63674	no
ALDH2	aldehyde dehydrogenase 2 family (mitochondrial)	Glycolysis / Gluconeogenesis	-0.05955	1.65213	no
ALDH3A1	aldehyde dehydrogenase 3 family, member A1	Glycolysis / Gluconeogenesis	-0.03612	0.387111	no
ALDH3A2	aldehyde dehydrogenase 3 family, member A2	Glycolysis / Gluconeogenesis	-0.23629	5.66678	no
ALDH3B1	aldehyde dehydrogenase 3 family, member B1	Glycolysis / Gluconeogenesis	-0.20626	5.54799	no
ALDH3B2	aldehyde dehydrogenase 3 family, member B2	Glycolysis / Gluconeogenesis	-0.03019	0.711127	no
ALDH4A1	aldehyde dehydrogenase 4 family, member A1	Ala-Asp-Glu_Metabolism	0.050037	1.62069	no
ALDH5A1	aldehyde dehydrogenase 5 family, member A1	Ala-Asp-Glu_Metabolism	0.006297	0.13812	no
ALDH7A1	aldehyde dehydrogenase 7 family, member A1	Glycolysis / Gluconeogenesis	0.036907	0.625409	no
ALDH9A1	aldehyde dehydrogenase 9 family, member A1	Glycolysis / Gluconeogenesis	0.082222	2.94166	no
ALDOA	aldolase A, fructose-bisphosphate	Glycolysis / Gluconeogenesis; Pentose Phosphate Pathway	-0.01641	0.233282	no
ALDOB	aldolase B, fructose-bisphosphate	Glycolysis / Gluconeogenesis; Pentose Phosphate Pathway	-0.00438	0.070638	no
ALDOC	aldolase C, fructose-bisphosphate	Glycolysis / Gluconeogenesis; Pentose Phosphate Pathway	-0.01233	0.133667	no
ASL	argininosuccinate lyase	Ala-Asp-Glu_Metabolism	-0.00597	0.059592	no
ASNS	asparagine synthetase (glutamine-hydrolyzing)	Ala-Asp-Glu_Metabolism	-0.09591	1.639	no
ASPA	aspartoacylase	Ala-Asp-Glu_Metabolism	0.027362	0.292758	no
ASS1	argininosuccinate synthase 1	Ala-Asp-Glu_Metabolism	0.289146	5.01989	no
ATCAY	ataxia, cerebellar, Cayman type	Ala-Asp-Glu_Metabolism	0.011401	0.145883	no
BPGM	2,3-bisphosphoglycerate mutase	Glycolysis / Gluconeogenesis	0.14788	2.57732	no
CAD	carbamoyl-phosphate synthetase 2, aspartate transcarbamylase, and dihydroorotase	Ala-Asp-Glu_Metabolism	0.151992	2.78486	no
CPS1	carbamoyl-phosphate synthase 1, mitochondrial	Ala-Asp-Glu_Metabolism	-0.02053	0.444141	no
CPT1A	carnitine palmitoyltransferase 1A (liver)	Fatty Acid Synthesis	0.075621	1.82631	no
CPT1B	carnitine palmitoyltransferase 1B (muscle)	Fatty Acid Synthesis	n.a.	n.a.	n.a.
CPT1C	carnitine palmitoyltransferase 1C	Fatty Acid Synthesis	0.022469	0.333404	no
CPT2	carnitine palmitoyltransferase 2	Fatty Acid Synthesis	0.067926	1.95895	no
CS	citrate synthase	Citric Acid Cycle	n.a.	n.a.	n.a.
DDO	D-aspartate oxidase	Ala-Asp-Glu_Metabolism	-0.01865	0.236924	no
DERA	deoxyribose-phosphate aldolase (putative)	Pentose Phosphate Pathway	-0.03931	1.14109	no
DLAT	dihydrolipoamide S-acetyltransferase	Glycolysis / Gluconeogenesis; Citric Acid Cycle	0.06471	2.60542	no
DLD	dihydrolipoamide dehydrogenase	Citric Acid Cycle; Glycolysis / Gluconeogenesis	-0.49748	9.91602	yes
DLST	dihydrolipoamide S-succinyltransferase (E2 component of 2-oxo-glutarate complex)	Citric Acid Cycle	-0.00248	0.033832	no
ECHS1	enoyl CoA hydratase, short chain, 1, mitochondrial	Fatty Acid Synthesis	0.084818	3.39698	no
EHHADH	enoyl-CoA, hydratase/3-hydroxyacyl CoA dehydrogenase	Fatty Acid Synthesis	0.097721	1.18173	no
ENO1	enolase 1, (alpha)	Glycolysis / Gluconeogenesis	-0.04469	0.835127	no
ENO2	enolase 2 (gamma, neuronal)	Glycolysis / Gluconeogenesis	0.01874	0.152311	no
ENO3	enolase 3 (beta, muscle)	Glycolysis / Gluconeogenesis	0.097156	1.06966	no
FBP1	fructose-1,6-bisphosphatase 1	Glycolysis / Gluconeogenesis; Pentose Phosphate Pathway	0.024354	0.487095	no
FBP2	fructose-1,6-bisphosphatase 2	Glycolysis / Gluconeogenesis; Pentose Phosphate Pathway	-0.00398	0.04124	no
FH	fumarate hydratase	Citric Acid Cycle	0.149454	3.80627	no
FOLH1	folate hydrolase (prostate-specific membrane antigen) 1	Ala-Asp-Glu_Metabolism	-0.03476	0.426338	no
G6PC	glucose-6-phosphatase, catalytic subunit	Glycolysis / Gluconeogenesis	0.006849	0.083968	no
G6PC2	glucose-6-phosphatase, catalytic, 2	Glycolysis / Gluconeogenesis	-0.01154	0.154744	no
G6PD	glucose-6-phosphate dehydrogenase	Pentose Phosphate Pathway	-0.01561	0.247803	no
GAD1	glutamate decarboxylase 1 (brain, 67kDa)	Ala-Asp-Glu_Metabolism	-0.00062	0.007824	no
GAD2	glutamate decarboxylase 2 (pancreatic islets and brain, 65kDa)	Ala-Asp-Glu_Metabolism	0.024796	0.33339	no
GALM	galactose mutarotase (aldose 1-epimerase)	Glycolysis / Gluconeogenesis	-0.05219	1.10148	no
GAPDH	glyceraldehyde-3-phosphate dehydrogenase	Glycolysis / Gluconeogenesis	-0.03564	1.03807	no
GAPDHS	glyceraldehyde-3-phosphate dehydrogenase, spermatogenic	Glycolysis / Gluconeogenesis	-0.00375	0.038427	no
GCDH	glutaryl-CoA dehydrogenase	Fatty Acid Synthesis	0.033781	0.841404	no
GCK	glucokinase (hexokinase 4)	Glycolysis / Gluconeogenesis	0.020325	0.276888	no
GFPT1	glutamine--fructose-6-phosphate transaminase 1	Ala-Asp-Glu_Metabolism	-0.12857	5.23946	no
GFPT2	glutamine-fructose-6-phosphate transaminase 2	Ala-Asp-Glu_Metabolism	-0.02819	0.374741	no
GLS	glutaminase	Ala-Asp-Glu_Metabolism	-0.24281	7.32418	yes
GLS2	glutaminase 2 (liver, mitochondrial)	Ala-Asp-Glu_Metabolism	0.047225	1.41941	no
GLUD1	glutamate dehydrogenase 1	Ala-Asp-Glu_Metabolism	0.14132	3.59897	no
GLUD2	glutamate dehydrogenase 2	Ala-Asp-Glu_Metabolism	-0.04852	1.01364	no
GLUL	glutamate-ammonia ligase	Ala-Asp-Glu_Metabolism	0.003208	0.055044	no
GOT1	glutamic-oxaloacetic transaminase 1, soluble (aspartate aminotransferase 1)	Ala-Asp-Glu_Metabolism	0.006893	0.094551	no
GOT2	glutamic-oxaloacetic transaminase 2, mitochondrial (aspartate aminotransferase 2)	Ala-Asp-Glu_Metabolism	0.121544	1.88931	no
GPI	glucose-6-phosphate isomerase	Glycolysis / Gluconeogenesis; Pentose Phosphate Pathway	0.104055	2.41918	no
GPT	glutamic-pyruvate transaminase (alanine aminotransferase)	Ala-Asp-Glu_Metabolism	0.053134	0.991225	no
GPT2	glutamic pyruvate transaminase (alanine aminotransferase) 2	Ala-Asp-Glu_Metabolism	0.093768	2.36227	no
H6PD	hexose-6-phosphate dehydrogenase (glucose 1-dehydrogenase)	Pentose Phosphate Pathway	-0.00679	0.120679	no
HADH	hydroxyacyl-CoA dehydrogenase	Fatty Acid Synthesis	0.091358	2.94919	no
HADHA	hydroxyacyl-CoA dehydrogenase/3-ketoacyl-CoA thiolase/enoyl-CoA hydratase (trifunctional protein), alpha subunit	Fatty Acid Synthesis	0.050652	1.59815	no
HADHB	hydroxyacyl-CoA dehydrogenase/3-ketoacyl-CoA thiolase/enoyl-CoA hydratase (trifunctional protein), beta subunit	Fatty Acid Synthesis	0.010316	0.249443	no
HK1	hexokinase 1	Glycolysis / Gluconeogenesis	0.080891	2.21128	no
HK2	hexokinase 2	Glycolysis / Gluconeogenesis	0.287676	6.04421	yes
HK3	hexokinase 3 (white cell)	Glycolysis / Gluconeogenesis	-0.02705	0.59739	no
HKDC1	hexokinase domain containing 1	Glycolysis / Gluconeogenesis	0.064634	1.77397	no
IDH1	isocitrate dehydrogenase 1 (NADP+), soluble	Citric Acid Cycle	-0.02366	0.605194	no
IDH2	isocitrate dehydrogenase 2 (NADP+), mitochondrial	Citric Acid Cycle	-0.02077	0.473396	no
IDH3A	isocitrate dehydrogenase 3 (NAD+) alpha	Citric Acid Cycle	-0.31444	7.8219	yes
IDH3B	isocitrate dehydrogenase 3 (NAD+) beta	Citric Acid Cycle	0.004602	0.096613	no
IDH3G	isocitrate dehydrogenase 3 (NAD+) gamma	Citric Acid Cycle	0.021938	0.276938	no
IL4I1	interleukin 4 induced 1	Ala-Asp-Glu_Metabolism	-0.03541	0.680599	no
LDHA	lactate dehydrogenase A	Glycolysis / Gluconeogenesis	n.a.	n.a.	n.a.
LDHAL6A	lactate dehydrogenase A-like 6A	Glycolysis / Gluconeogenesis	-0.02534	0.271192	no
LDHAL6B	lactate dehydrogenase A-like 6B	Glycolysis / Gluconeogenesis	0.023652	0.267081	no
LDHB	lactate dehydrogenase B	Glycolysis / Gluconeogenesis	-0.03564	0.423848	no
LDHC	lactate dehydrogenase C	Glycolysis / Gluconeogenesis	-0.02149	0.260947	no
MDH1	malate dehydrogenase 1, NAD (soluble)	Citric Acid Cycle	-0.04889	1.3859	no
MDH2	malate dehydrogenase 2, NAD (mitochondrial)	Citric Acid Cycle	0.023171	0.656369	no
NAT8L	N-acetyltransferase 8-like (GCN5-related, putative)	Ala-Asp-Glu_Metabolism	0.025774	0.450514	no
NIT2	nitrilase family, member 2	Ala-Asp-Glu_Metabolism	0.020292	0.453028	no
NR1H4	nuclear receptor subfamily 1, group H, member 4	Ala-Asp-Glu_Metabolism	0.015534	0.202292	no
OGDH	oxoglutarate (alpha-ketoglutarate) dehydrogenase (lipoamide)	Citric Acid Cycle	-0.0718	2.72226	no
OGDHL	oxoglutarate dehydrogenase-like	Citric Acid Cycle	-0.06008	0.978315	no
PC	pyruvate carboxylase	Citric Acid Cycle	-0.05953	1.47518	no
PCK1	phosphoenolpyruvate carboxykinase 1 (soluble)	Citric Acid Cycle; Glycolysis / Gluconeogenesis	0.013643	0.19266	no
PCK2	phosphoenolpyruvate carboxykinase 2 (mitochondrial)	Citric Acid Cycle; Glycolysis / Gluconeogenesis	0.09964	1.77635	no
PDHA1	pyruvate dehydrogenase (lipoamide) alpha 1	Citric Acid Cycle; Glycolysis / Gluconeogenesis	0.150372	4.52917	no
PDHA2	pyruvate dehydrogenase (lipoamide) alpha 2	Citric Acid Cycle; Glycolysis / Gluconeogenesis	-0.02062	0.226636	no
PDHB	pyruvate dehydrogenase (lipoamide) beta	Citric Acid Cycle, Glycolysis / Gluconeogenesis	0.178801	5.38463	no
PFKL	phosphofructokinase, liver	Glycolysis / Gluconeogenesis; Pentose Phosphate Pathway	0.016805	0.381191	no
PFKM	phosphofructokinase, muscle	Glycolysis / Gluconeogenesis; Pentose Phosphate Pathway	0.059292	1.76587	no
PFKP	phosphofructokinase, platelet	Glycolysis / Gluconeogenesis; Pentose Phosphate Pathway	-0.24429	8.03382	yes
PGAM1	Phosphoglycerate mutase 1	Glycolysis / Gluconeogenesis	n.a.	n.a.	n.a.
PGAM2	phosphoglycerate mutase 2 (muscle)	Glycolysis / Gluconeogenesis	0.036177	0.751651	no
PGAM4	Probable phosphoglycerate mutase 4	Glycolysis / Gluconeogenesis	n.a.	n.a.	n.a.
PGD	phosphogluconate dehydrogenase	Pentose Phosphate Pathway	-0.13052	2.63409	no
PGK1	phosphoglycerate kinase 1	Glycolysis / Gluconeogenesis	0.07322	2.51708	no
PGK2	phosphoglycerate kinase 2	Glycolysis / Gluconeogenesis	0.016618	0.227106	no
PGM1	phosphoglucomutase 1	Glycolysis / Gluconeogenesis; Pentose Phosphate Pathway	-0.24914	7.00543	yes
PGM2	phosphoglucomutase 2	Glycolysis / Gluconeogenesis; Pentose Phosphate Pathway	0.219305	6.77836	yes
PKLR	pyruvate kinase, liver and RBC	Glycolysis / Gluconeogenesis	-0.03386	0.813033	no
PKM2	pyruvate kinase, muscle	Glycolysis / Gluconeogenesis	0.078749	1.08861	no
PNN	pinin, desmosome associated protein	Ala-Asp-Glu_Metabolism	0.18549	4.78527	no
PRPS1	phosphoribosyl pyrophosphate synthetase 1	Pentose Phosphate Pathway	0.060339	1.33211	no
PRPS1L1	phosphoribosyl pyrophosphate synthetase 1-like 1	Pentose Phosphate Pathway	0.053441	1.21848	no
PRPS2	phosphoribosyl pyrophosphate synthetase 2	Pentose Phosphate Pathway	-0.2364	5.29407	no
RBKS	ribokinase	Pentose Phosphate Pathway	-0.00097	0.017393	no
RIMKLA	ribosomal modification protein rimK-like family member A	Ala-Asp-Glu_Metabolism	0.002122	0.038445	no
RIMKLB	ribosomal modification protein rimK-like family member B	Ala-Asp-Glu_Metabolism	-0.01447	0.159425	no
RPE	ribulose-5-phosphate-3-epimerase	Pentose Phosphate Pathway	0.284611	6.7495	yes
RPEL1	ribulose-5-phosphate-3-epimerase-like 1	Pentose Phosphate Pathway	n.a.	n.a.	n.a.
RPIA	ribose 5-phosphate isomerase A	Pentose Phosphate Pathway	-0.2115	4.89807	no
SDHA	succinate dehydrogenase complex, subunit A, flavoprotein (Fp)	Citric Acid Cycle	n.a.	n.a.	n.a.
SDHB	succinate dehydrogenase complex, subunit B, iron sulfur (Ip)	Citric Acid Cycle	0.057396	1.13775	no
SDHC	succinate dehydrogenase complex, subunit C, integral membrane protein, 15kDa	Citric Acid Cycle	0.123395	1.90008	no
SDHD	succinate dehydrogenase complex, subunit D, integral membrane protein	Citric Acid Cycle	-0.04836	0.518392	no
SUCLA2	succinate-CoA ligase, ADP-forming, beta subunit	Citric Acid Cycle	0.04031	0.632522	no
SUCLG1	succinate-CoA ligase, alpha subunit	Citric Acid Cycle	0.09326	3.78225	no
SUCLG2	succinate-CoA ligase, GDP-forming, beta subunit	Citric Acid Cycle	0.077059	0.966304	no
TALDO1	transaldolase 1	Pentose Phosphate Pathway	0.056079	1.3977	no
TKT	transketolase	Pentose Phosphate Pathway	0.159258	4.54743	no
TKTL1	transketolase-like 1	Pentose Phosphate Pathway	0.036145	1.13605	no
TKTL2	transketolase-like 2	Pentose Phosphate Pathway	0.016677	0.360671	no
TPI1	triosephosphate isomerase 1	Glycolysis / Gluconeogenesis	0.017277	0.360609	no

## Sheet: Chi_Square_Tests
Glycolysis / Gluconeogenesis
Chi-square	1.021
df	1
P value	0.3123
P value summary	ns
One- or two-sided	Two-sided
Statistically significant? (alpha<0.05)	No
Data analyzed	Glycolysis/Gluconeogenesis	no Glycolysis/Gluconeogenesis	Total
Sig	5	880	885
no Sig	56	18067	18123
Total	61	18947	19008
Pentose Phosphate Pathway
Chi-square	4.924
df	1
P value	0.0265
P value summary	*
One- or two-sided	Two-sided
Statistically significant? (alpha<0.05)	Yes
Data analyzed	PPP	no PPP	Total
Sig	4	881	885
no Sig	21	18102	18123
Total	25	18983	19008
Citric Acid Cycle
Chi-square	0.03106
df	1
P value	0.8601
P value summary	ns
One- or two-sided	Two-sided
Statistically significant? (alpha<0.05)	No
Data analyzed	TCA	no TCA	Total
Sig	2	883	885
no Sig	26	18097	18123
Total	28	18980	19008
Fatty Acid Synthesis
Chi-square	0.1376
df	1
P value	0.7107
P value summary	ns
One- or two-sided	Two-sided
Statistically significant? (alpha<0.05)	No
Data analyzed	FA Synthesis	no FA Synthesis	Total
Sig	1	884	885
no Sig	23	18100	18123
Total	24	18984	19008
Ala-Asp-Glu Metabolism
Chi-square	0.03025
df	1
P value	0.8619
P value summary	ns
One- or two-sided	Two-sided
Statistically significant? (alpha<0.05)	No
Data analyzed	Gluc	no Gluc	Total
Sig	1	884	885
no Sig	36	18087	18123
Total	37	18971	19008
